# Supplementary material for: Integration of Repeatome and Cytogenetic Data on Tandem DNAs in a Medicinal Plant Polemonium caeruleum L
Source: Int J Mol Sci. 2025 Sep 22;26(18):9240. doi: 10.3390/ijms26189240 (PMC12470644; doi:10.3390/ijms26189240)
Supplement: Supplementary file 1 [file ijms-26-09240-s001.zip]

Archive with 1 entries (1 files):
- ijms-3824277-supplementary.pdf
